# Supplementary material for: Development of a mechanistic model to predict synthetic biotic activity in healthy volunteers and patients with phenylketonuria
Source: Commun Biol. 2021 Jul 22;4:898. doi: 10.1038/s42003-021-02183-1 (PMC8298439; doi:10.1038/s42003-021-02183-1)
Supplement: Supplementary file 3 — Supplementary Data 1 [file 42003_2021_2183_MOESM3_ESM.xlsx]

## Sheet: Figure 1a
Figure 1a. in vitro TCA production rate (μmol/min*1x109 Cells)
Phe (mM)	Replicate 1	Replicate 2	Replicate 3
0.156	0.0165172	0.0160317	0.0154314
0.312	0.0155896	0.0148791	0.0127411
1.25	0.0170558	0.0175424	0.0156812
2.5	0.0160764	0.0172479	0.013736
5	0.0147095	0.0157845	0.0151605
10	0.0156393	0.0198616	0.0196588
20	0.0207895	0.0192924	0.0187868

## Sheet: Figure 1b
Figure 1b. pH effect on normalized TCA production rate
pH	Replicate 1	Replicate 2	Replicate 3
4	0.524001	0.256097	-
5	0.598952	0.609471	0.470614
6	0.936413	1.0095	0.583332
7	1.32476	1.00895	0.666288

## Sheet: Figure 1c
Figure 1c. Extracellular TCA effect on normalized TCA production rate
TCA added (mM)	Replicate 1	Replicate 2	Replicate 3
0	1.06166	1.0014	0.936937
2.5	0.601396	0.394355	0.567005
5	0.350219	0.427172	0.285668
7.5	0.326693	0.4484	0.341214

## Sheet: Figure 1d
Figure 1d. Experimental TCA production by SYNB1618 (mM)
Time (mins)	Replicate 1	Replicate 2	Replicate 3
0	0.066415	0.238691	0.0143176
15	0.784597	0.755266	0.739713
30	1.8562	1.54805	1.44913
60	2.90847	2.91831	2.96968
Figure 1d. Simulated TCA production by SYNB1618 (mM)
Time (mins)	Mean	Upper Limit	Lower Limit
0	0.11	0.11	0.11
1	0.163347	0.166153	0.160511
2	0.215726	0.221235	0.210153
3	0.267182	0.275298	0.258964
4	0.317754	0.328388	0.306978
5	0.367481	0.38055	0.354227
6	0.416399	0.431824	0.400743
7	0.464541	0.482249	0.446555
8	0.511939	0.531862	0.49169
9	0.558622	0.580695	0.536174
10	0.604619	0.628782	0.58003
11	0.649956	0.676151	0.623283
12	0.694657	0.722831	0.665954
13	0.738746	0.768848	0.708063
14	0.782247	0.814229	0.749631
15	0.825179	0.858996	0.790675
16	0.867563	0.903171	0.831214
17	0.909417	0.946778	0.871265
18	0.950761	0.989835	0.910843
19	0.991611	1.03236	0.949964
20	1.03198	1.07438	0.988643
21	1.07189	1.1159	1.02689
22	1.11136	1.15694	1.06473
23	1.15039	1.19752	1.10216
24	1.189	1.23765	1.1392
25	1.22721	1.27735	1.17586
26	1.26502	1.31663	1.21216
27	1.30245	1.3555	1.24809
28	1.3395	1.39397	1.28368
29	1.3762	1.43207	1.31893
30	1.41255	1.4698	1.35386
31	1.44856	1.50716	1.38847
32	1.48424	1.54417	1.42276
33	1.5196	1.58085	1.45675
34	1.55464	1.6172	1.49046
35	1.58938	1.65322	1.52387
36	1.62383	1.68893	1.557
37	1.65799	1.72434	1.58987
38	1.69187	1.75946	1.62247
39	1.72547	1.79429	1.65481
40	1.75881	1.82883	1.6869
41	1.79189	1.86311	1.71874
42	1.82472	1.89712	1.75035
43	1.8573	1.93087	1.78172
44	1.88965	1.96437	1.81286
45	1.92175	1.99762	1.84379
46	1.95363	2.03064	1.87449
47	1.98529	2.06342	1.90498
48	2.01672	2.09597	1.93526
49	2.04795	2.1283	1.96534
50	2.07896	2.16041	1.99522
51	2.10977	2.19231	2.02491
52	2.14039	2.224	2.05441
53	2.17081	2.25549	2.08372
54	2.20104	2.28679	2.11286
55	2.23108	2.31789	2.14181
56	2.26094	2.3488	2.17059
57	2.29063	2.37952	2.1992
58	2.32014	2.41007	2.22764
59	2.34948	2.44043	2.25592
60	2.37865	2.47063	2.28404

## Sheet: Figure 2b
Figure 2b. Simulated gastric emptying by meal type (fraction of gastric contents remaining)
Time (mins)	Liquid Meal	Solid Meal
0	1	1
1.00559	0.989724	0.999859
2.01117	0.977801	0.999505
3.01676	0.965265	0.998968
4.02235	0.952378	0.998264
5.02793	0.939275	0.997401
6.03352	0.926039	0.996386
7.03911	0.912727	0.995226
8.04469	0.89938	0.993925
9.05028	0.88603	0.992487
10.0559	0.872703	0.990915
11.0615	0.859419	0.989214
12.067	0.846194	0.987386
13.0726	0.833043	0.985434
14.0782	0.819977	0.983361
15.0838	0.807006	0.981168
16.0894	0.794139	0.97886
17.095	0.781382	0.976437
18.1006	0.768742	0.973903
19.1061	0.756224	0.971258
20.1117	0.743832	0.968507
21.1173	0.73157	0.96565
22.1229	0.719442	0.962689
23.1285	0.707451	0.959627
24.1341	0.695598	0.956465
25.1397	0.683885	0.953206
26.1453	0.672315	0.949851
27.1508	0.660889	0.946402
28.1564	0.649607	0.942862
29.162	0.638471	0.939231
30.1676	0.62748	0.935512
31.1732	0.616636	0.931707
32.1788	0.605938	0.927816
33.1844	0.595386	0.923844
34.1899	0.584981	0.919789
35.1955	0.574722	0.915656
36.2011	0.564609	0.911445
37.2067	0.55464	0.907158
38.2123	0.544816	0.902798
39.2179	0.535136	0.898365
40.2235	0.525599	0.893861
41.2291	0.516203	0.889288
42.2346	0.506949	0.884649
43.2402	0.497835	0.879944
44.2458	0.488861	0.875175
45.2514	0.480024	0.870344
46.257	0.471324	0.865453
47.2626	0.462759	0.860503
48.2682	0.454329	0.855496
49.2737	0.446032	0.850434
50.2793	0.437866	0.845318
51.2849	0.429831	0.84015
52.2905	0.421925	0.834932
53.2961	0.414147	0.829664
54.3017	0.406495	0.82435
55.3073	0.398967	0.818991
56.3128	0.391563	0.813587
57.3184	0.384282	0.808141
58.324	0.37712	0.802655
59.3296	0.370078	0.797129
60.3352	0.363153	0.791566
61.3408	0.356344	0.785966
62.3464	0.34965	0.780333
63.352	0.343069	0.774666
64.3575	0.3366	0.768968
65.3631	0.330241	0.76324
66.3687	0.32399	0.757484
67.3743	0.317847	0.751701
68.3799	0.31181	0.745893
69.3855	0.305877	0.74006
70.3911	0.300047	0.734205
71.3966	0.294318	0.72833
72.4022	0.288689	0.722434
73.4078	0.283159	0.716521
74.4134	0.277726	0.71059
75.419	0.272388	0.704644
76.4246	0.267145	0.698685
77.4302	0.261995	0.692712
78.4358	0.256936	0.686729
79.4413	0.251967	0.680735
80.4469	0.247087	0.674733
81.4525	0.242295	0.668723
82.4581	0.237588	0.662708
83.4637	0.232966	0.656687
84.4693	0.228428	0.650663
85.4749	0.223972	0.644637
86.4804	0.219596	0.638609
87.486	0.215301	0.632582
88.4916	0.211083	0.626556
89.4972	0.206942	0.620532
90.5028	0.202878	0.614513
91.5084	0.198887	0.608497
92.514	0.194971	0.602488
93.5196	0.191126	0.596486
94.5251	0.187352	0.590492
95.5307	0.183648	0.584507
96.5363	0.180013	0.578532
97.5419	0.176446	0.572568
98.5475	0.172945	0.566617
99.5531	0.169509	0.560679
100.559	0.166137	0.554755
101.564	0.162828	0.548846
102.57	0.159582	0.542954
103.575	0.156397	0.537078
104.581	0.153271	0.53122
105.587	0.150205	0.525382
106.592	0.147196	0.519562
107.598	0.144244	0.513764
108.603	0.141349	0.507987
109.609	0.138508	0.502232
110.615	0.135722	0.4965
111.62	0.132988	0.490792
112.626	0.130307	0.485108
113.631	0.127677	0.47945
114.637	0.125097	0.473817
115.642	0.122567	0.468212
116.648	0.120086	0.462634
117.654	0.117652	0.457083
118.659	0.115265	0.451562
119.665	0.112924	0.44607
120.67	0.110629	0.440608
121.676	0.108378	0.435176
122.682	0.10617	0.429776
123.687	0.104006	0.424407
124.693	0.101883	0.419071
125.698	0.0998017	0.413767
126.704	0.0977611	0.408497
127.709	0.0957603	0.40326
128.715	0.0937986	0.398058
129.721	0.0918754	0.39289
130.726	0.0899898	0.387758
131.732	0.0881412	0.382661
132.737	0.086329	0.3776
133.743	0.0845524	0.372576
134.749	0.0828108	0.367588
135.754	0.0811036	0.362638
136.76	0.0794301	0.357725
137.765	0.0777898	0.35285
138.771	0.0761818	0.348013
139.777	0.0746058	0.343214
140.782	0.0730611	0.338454
141.788	0.0715471	0.333733
142.793	0.0700631	0.329051
143.799	0.0686088	0.324409
144.804	0.0671834	0.319806
145.81	0.0657866	0.315244
146.816	0.0644176	0.310721
147.821	0.063076	0.306238
148.827	0.0617613	0.301797
149.832	0.060473	0.297395
150.838	0.0592106	0.293034
151.844	0.0579735	0.288715
152.849	0.0567613	0.284436
153.855	0.0555736	0.280198
154.86	0.0544097	0.276001
155.866	0.0532694	0.271846
156.872	0.0521522	0.267732
157.877	0.0510575	0.263659
158.883	0.049985	0.259628
159.888	0.0489342	0.255637
160.894	0.0479048	0.251689
161.899	0.0468962	0.247782
162.905	0.0459082	0.243916
163.911	0.0449403	0.240091
164.916	0.0439921	0.236308
165.922	0.0430632	0.232567
166.927	0.0421533	0.228866
167.933	0.0412619	0.225207
168.939	0.0403888	0.221589
169.944	0.0395336	0.218012
170.95	0.0386959	0.214476
171.955	0.0378754	0.21098
172.961	0.0370717	0.207526
173.966	0.0362845	0.204112
174.972	0.0355135	0.200739
175.978	0.0347584	0.197406
176.983	0.0340188	0.194113
177.989	0.0332945	0.190861
178.994	0.0325851	0.187648
180	0.0318904	0.184476

## Sheet: Figure 2c
Figure 2c. Gastric pH values for model fitting (Minekus et al., 2015)
Time (mins)	Gastric pH
0	4.8
5	4.5
20	4.2
40	2.8
60	2.1
90	1.8
120	1.7

## Sheet: Figure 2d
Figure 2d. Postprandial proximal stomach pH (Clark et al., 1993)
Time (mins)	Mean	Upper Limit	Lower Limit
0	5.8	-	-
5	5.5	6.1	4.1
10	5	5.6	3.9
15	4.2	-	-
20	4.2	5	3.2
25	3.8	4.1	3
30	2.8	-	-
35	3.2	3.9	2.3
40	2.9	3.9	1.9
45	2.3	-	-
50	2.2	3	1.7
55	2.4	2.8	1.7
60	1.9	-	-
65	1.9	2.4	1.7
70	1.8	2.4	1.3
75	1.8	-	-
80	1.3	2	1
85	1.4	2	1.1
90	1.3	-	-
95	1.4	1.9	1.3
100	1.5	2.1	1.3
105	1.3	-	-
110	1.3	1.8	1.1
115	1.4	1.9	1.2
120	1.4	-	-
125	1.4	1.9	1.2
130	1.4	1.9	1.2
135	1.5	-	-
140	1.4	1.9	1.1
145	1.3	1.8	1
150	1.3	-	-
Figure 1d. Simulated TCA production by SYNB1618
Time (mins)	Gastric pH
0	6
1.00671	5.88694
2.01342	5.77686
3.02013	5.66968
4.02685	5.56532
5.03356	5.46372
6.04027	5.36479
7.04698	5.26847
8.05369	5.17469
9.0604	5.08338
10.0671	4.99447
11.0738	4.90791
12.0805	4.82363
13.0872	4.74157
14.094	4.66168
15.1007	4.58389
16.1074	4.50815
17.1141	4.4344
18.1208	4.3626
19.1275	4.2927
20.1342	4.22463
21.1409	4.15836
22.1477	4.09383
23.1544	4.03101
24.1611	3.96984
25.1678	3.91028
26.1745	3.85229
27.1812	3.79584
28.1879	3.74086
29.1946	3.68734
30.2013	3.63523
31.2081	3.58449
32.2148	3.53509
33.2215	3.48699
34.2282	3.44016
35.2349	3.39456
36.2416	3.35017
37.2483	3.30694
38.255	3.26485
39.2617	3.22388
40.2685	3.18398
41.2752	3.14513
42.2819	3.10731
43.2886	3.07048
44.2953	3.03463
45.302	2.99972
46.3087	2.96573
47.3154	2.93263
48.3221	2.90041
49.3289	2.86904
50.3356	2.83849
51.3423	2.80875
52.349	2.7798
53.3557	2.7516
54.3624	2.72415
55.3691	2.69742
56.3758	2.6714
57.3826	2.64606
58.3893	2.62139
59.396	2.59737
60.4027	2.57399
61.4094	2.55122
62.4161	2.52905
63.4228	2.50746
64.4295	2.48645
65.4362	2.46598
66.443	2.44606
67.4497	2.42666
68.4564	2.40777
69.4631	2.38938
70.4698	2.37148
71.4765	2.35405
72.4832	2.33707
73.4899	2.32055
74.4966	2.30446
75.5034	2.28879
76.5101	2.27354
77.5168	2.25868
78.5235	2.24422
79.5302	2.23014
80.5369	2.21644
81.5436	2.20309
82.5503	2.19009
83.557	2.17744
84.5638	2.16512
85.5705	2.15313
86.5772	2.14145
87.5839	2.13008
88.5906	2.11901
89.5973	2.10823
90.604	2.09773
91.6107	2.08751
92.6174	2.07757
93.6242	2.06788
94.6309	2.05845
95.6376	2.04926
96.6443	2.04032
97.651	2.03162
98.6577	2.02314
99.6644	2.01489
100.671	2.00685
101.678	1.99903
102.685	1.99141
103.691	1.984
104.698	1.97677
105.705	1.96974
106.711	1.9629
107.718	1.95623
108.725	1.94974
109.732	1.94343
110.738	1.93727
111.745	1.93128
112.752	1.92545
113.758	1.91977
114.765	1.91425
115.772	1.90886
116.779	1.90362
117.785	1.89852
118.792	1.89355
119.799	1.88871
120.805	1.884
121.812	1.87942
122.819	1.87495
123.826	1.87061
124.832	1.86637
125.839	1.86225
126.846	1.85824
127.852	1.85433
128.859	1.85053
129.866	1.84683
130.872	1.84322
131.879	1.83971
132.886	1.83629
133.893	1.83296
134.899	1.82972
135.906	1.82657
136.913	1.82349
137.919	1.8205
138.926	1.81759
139.933	1.81475
140.94	1.81199
141.946	1.80931
142.953	1.80669
143.96	1.80414
144.966	1.80166
145.973	1.79924
146.98	1.79689
147.987	1.7946
148.993	1.79237
150	1.7902

## Sheet: Figure 2e
Figure 2e. Comparison of Urinary HA (mg) from SYNB1618-CP-001 study to simulated dosing. SYNB1618-CP-001 data are corrected for baseline and placebo values.
SYNB1618 Dose (CFU)	SYNB1618-CP-001			Simulated Dosing
	Mean	Upper Limit	Lower Limit	Mean	Upper Limit	Lower Limit
Placebo	0	0	0	0.000997859	0.0011163	0.000884181
1 x 1010	10.724	22.1076	0	7.06057	8.16308	6.03121
5 x 1010	45.5535	56.9372	34.1699	32.9935	37.1688	28.7368
7 x 1010	62.8002	74.1838	51.4165	44.8246	49.9981	39.3538
1 x 1011	87.8114	99.7002	75.9226	61.5022	67.8753	54.5163

## Sheet: Figure 2f
Figure 2f. Urinary HA (mg) recovery from Non-human primates (Isabella et al., 2018).
SYNB1618 Dose (CFU)	Non-human Primate
	1	2	3	4	5	6	7	8	9	10
No Cells	1.68029	4.49663	1.29739	0.609536	7.72509	1.63339	0.430617	10.7165	1.54163	10.1718
3.3 x 109	2.79756	10.1202	15.4045	4.76395	10.6346
1.1 x 1010	6.71798	6.57142	6.10773	14.1808	0.720532
2.3 x 1010	5.63579	11.3203	10.8328	9.60297	16.2131
4.5 x 1010	7.48644	8.24451	13.9104	17.37	14.2265
9.0 x 1010	24.7703	26.5691	35.5384	29.9877	30.7277
1.8 x 1011	23.3172	39.2687	42.4973	47.4353	22.5593
3.6 x 1011	24.0876	40.2487	57.1642	26.1212	51.5293
7.2 x 1011	21.9214	35.7355	41.5549	32.514	36.5041
Figure 2f. Simulated urinary HA (mg) from non-human primates
SYNB1618 Dose (CFU)	Simulated Dosing
	Mean	Upper Limit	Lower Limit
No Cells	0.000590328	0.000647399	0.000522015
3.3 x 109	1.30115	1.4553	1.10192
1.1 x 1010	4.08608	4.48034	3.5387
2.3 x 1010	7.97445	8.62333	7.04465
4.5 x 1010	14.2104	15.1846	12.8033
9.0 x 1010	24.8055	26.2168	22.7915
1.8 x 1011	41.1769	43.1024	38.4989
3.6 x 1011	64.4021	66.8472	61.1075
7.2 x 1011	94.4931	97.3774	90.7359

## Sheet: Figure 3b
Figure 3b. Simulated blood Phe (μmol/L) at various levels of daily dietary Phe and Phe removal.
Daily Phe (g)	Fraction of Phe Removed
	0.0	0.1	0.2	0.3	0.4	0.5
1	569.694	540.75	512.78	485.741	459.591	434.292
2	924.659	842.602	766.649	696.19	630.694	569.694
3	1455.45	1271.13	1110.01	968.192	842.602	730.768
4	2313.61	1915.13	1593.63	1329.77	1110.01	924.659
5	3857.93	2963.62	2313.61	1828.41	1455.45	1161.39

[truncated: 4 more sheets: Figure 3c, Figure 3d, Figure 3e, Figure 3f]
